# Supplementary material for: Effect of Recombinant Human Amelogenin on the Osteogenic Differentiation Potential of SHED
Source: Cells. 2025 Apr 30;14(9):657. doi: 10.3390/cells14090657 (PMC12071429; doi:10.3390/cells14090657)
Supplement: Supplementary file 1 [file cells-14-00657-s001.zip]

Archive with 1 entries (1 files):
- cells-3583426-supplementary.pdf
